# Supplementary material for: The histone methyltransferase SUV420H2 regulates brown and beige adipocyte thermogenesis
Source: JCI Insight. 2024 May 7;9(11):e164771. doi: 10.1172/jci.insight.164771 (PMC11382888; doi:10.1172/jci.insight.164771)
Supplement: Supporting data values [file jciinsight-9-164771-s144.xlsx]

## Sheet: Fig1
Fig 1A
Age (days)	10	15	20	30	60
Ucp1 expression	1.18502	3.17095	3.2601	1.27008	0.685352
	0.452164	0.388212	1.27008	2.55782	0.439799
	1.0388	0.826403	1.53147	3.2601	0.699753
	1.32401	0.487988	4.27201	1.58548	0.759874
		1.27008	5.04522	0.744796
Fig 1B
Age (days)	10	15	20	30	60
Suv420h2 expression	1.33222	1.3792	2.99765	1.8073	1.84527
	0.749412	1.5953	2.35191	1.69799	1.83252
	0.922635	1.55168	2.0617	2.09048	0.968505
	0.995734	0.948574	4.93767	1.84527	0.759874
		1.28684	2.14925	1.50925
Fig 1C
	iBAT	iWAT	eWAT	rWAT
	1.04569	0.390786	0.382743	0.286072
	1.16833	0.404567	0.20369	0.222897
	0.803544	0.367152	0.245611	0.268771
	0.982446	0.560369	0.266915	0.280185
Fig 1D
cold exposure (days)	0	1	7
Ucp1 expression	1.35308	14.0541	66.297
	1.27713	13.3216	72.2507
	1.47814	18.6229	83.5746
	1.29495	19.0313	84.2822
	0.824592	56.7858	71.7619
	0.783157	48.8494	60.4727
	1.20582	25.9871	62.0312
	1.22318	23.9375	63.2426
	0.291306	60.2307	110.894
	0.268642	53.9534	105.976
Fig 1E
cold exposure (days)	0	1	7
Suv420h2 expression	1.08163	1.48783	1.5191
	0.842771	1.41737	2.14833
	1.01622	1.5618	2.50223
	1.05937	1.62991	2.99636
Fig 1F
		UCP1
	0	0.773367	0.175461	1.50444	1.54673
	2	0.429052	0.60258	0.972132	0.736739	1.19684
	4	1.69258	0.517354	1.4633	1.71621	0.958749	0.543076
	6	1143.49	2119.08	1477.79	1963.52	2485.34
Fig 1G
		Suv420h2
	0	1.18549	1.01079	1.1061	1.01782	0.892227	0.787572
	2	2.2744	1.2104	1.50054	1.83462	1.59713	1.37124
	4	1.42947	0.969614	1.5861	1.49018	1.16109	1.80936
	6	2.5236	2.09287	2.74248	1.93923	1.60824	2.09287
Fig 1H
	Control			H2 KD
H4K20me1	0.70665	0.70996	1.58339	0.458229	0.715338	0.918317
H4K20me2	1.06994	0.928127	1.00193	1.17101	1.0336	0.875668
H4K20me3	1.20155	0.731336	1.06711	0.392055	0.432956	0.599684
Fig 1I
	Control			H2 OE
H4K20me1	0.952761	1.00755	1.03969	1.04318	1.192	0.993046
H4K20me2	1.15489	0.952784	0.892325	1.74122	1.345	1.09207
H4K20me3	0.933132	1.11541	0.951462	1.71851	1.85025	1.8445
Fig 1J
	Control						H2 KD
Basal	0.898965	0.876811	1.22802	0.873777	0.830664	1.29176	1.07948	0.919128	1.1191	1.12065	0.921041	1.13708
NE	19.9918	18.6918	18.1429	17.3196			10.3556	15.5123	12.8379	15.0672
Fig 1K
	Control				H2 OE
basal	0.820092	1.18416	0.568431	1.37084	1.39964	1.85969	1.09814	2.15108
NE	49.7788	61.2849	45.1604	46.1093	79.7526	66.1404	80.8659	92.8601	73.8736	73.8736
Fig 1L
	Control					H1 OE
Basal	1.0136	0.824439	1.229	1.00799	0.924974	0.336455	0.310031	0.291685	0.186789	0.302181	0.753398
NE	29.8671	28.0802	27.7321	25.7854		16.5125	18.057	16.7895	21.5182
Fig 1M
	Con				H2 KD				H2 KD+A196
Basal	1.02664	0.840387	0.946397	1.18657	1.24414	1.61928	1.34076	1.79435	0.696726	1.69903	2.49946	1.64735
NE	131.19	141.305	130.692		104.281	100.938	109.07		106.87	143.723	116.453
Fig 1N
	Con				H2 KD				H2 KD+A196
Basal	0.156183	1.15552	1.0163	0.828176	0.901287	0.689762	0.726321	0.723515	1.50609	1.21094	1.74936	1.72618
NE	23.877	23.5229	19.9237		17.1358	18.1218	18.3968		24.7103	28.6996	23.9025
Fig 1O
	Con				H2 KD				H2 KD+A196
Basal	1.15042	0.915964	0.811985	1.12163	0.941582	0.877197	1.03079	0.938089	0.833365	1.18054	0.928876
NE	2.52912	2.34211	2.30749		1.91548	1.74861	1.8513		2.55545	2.17145	2.22499

## Sheet: Fig2
Fig 2A
	WT	H2KO
UCP1 protein level (fold change)	0.647665	0.644539
	1.09159	0.894606
	1.07932	0.567619
	1.18143	0.514824
		0.640646
Fig 2D
	WT			H2KO
0-50	0	2.83019	0	0	0	0
50-100	6.25	11.3208	4.80769	5	0	0
100-150	23.4375	16.9811	16.3462	10	4.5977	1.33333
150-200	29.6875	21.6981	31.7308	14.1667	12.6437	5.33333
200-250	21.0938	24.5283	20.1923	24.1667	18.3908	6.66667
250-300	13.2812	5.66038	11.5385	17.5	17.2414	10.6667
300-350	4.6875	9.43396	6.73077	12.5	9.1954	2.66667
350-400	0.78125	1.88679	3.84615	6.66667	11.4942	16
400-450	0.78125	2.83019	0.961538	5	10.3448	17.3333
450-500	0	1.88679	0.961538	2.5	4.5977	12
500-550	0	0.943396	0.961538	2.5	8.04598	6.66667
550-600	0	0	0.961538	0	1.14942	12
600-650	0	0	0	0	1.14942	4
650-700	0	0	0	0	0	1.33333
700-750	0	0	0.961538	0	0	1.33333
750-800	0	0	0	0	1.14942	0
Fig 2E
	WT	H2KO
	1.05425	0.641918
	1.02136	0.694626
	0.924388	0.527978
Fig 2H
		WT				H2KO
	0-100	2.8169	1.72414	3.33333	0.990099	1.23457	0	0.8	0
	100-200	38.7324	36.2069	27.5	34.6535	19.7531	20.3125	24	17.1053
	200-300	30.9859	37.931	16.6667	24.7525	19.7531	18.75	24.8	10.5263
	300-400	20.4225	20.6897	15	9.90099	18.5185	17.1875	27.2	7.89474
	400-500	4.92958	3.44828	16.6667	10.8911	14.8148	9.375	15.2	5.26316
	500-600	0.704225	0	10.8333	7.92079	9.87654	5.46875	4	3.94737
	600-700	1.40845	0	5	5.94059	4.93827	10.1562	3.2	7.89474
	700-800	0	0	3.33333	2.9703	3.7037	5.46875	0.8	5.26316
	800-900	0	0	0.833333	1.9802	0	3.90625	0	3.94737
	900-1000	0	0	0.833333	0	4.93827	3.125	0	3.94737
	1000-1100	0	0	0	0	1.23457	1.5625	0	2.63158
	1100-1200	0	0	0	0	0	0.78125	0	10.5263
	1200-1300	0	0	0	0	0	0.78125	0	5.26316
	1300-1400	0	0	0	0	1.23457	0	0	2.63158
	1400-1500	0	0	0	0	0	0	0	3.94737
Fig 2I
	WT	AH2Tg
	0.979824	1.12652
	0.802737	1.22911
	1.17698	1.18075
	1.08592	1.23083
	0.954536
Fig 2L
		WT			AH2Tg
	0-50	0	0	0	0	5.26316	4.08163
	50-100	2.5974	0	2.43902	4.62963	11.2782	18.3673
	100-150	1.2987	1.33333	10.9756	21.2963	14.2857	23.1292
	150-200	9.09091	5.33333	6.09756	28.7037	27.0677	17.6871
	200-250	5.1948	6.66667	4.87805	18.5185	12.782	12.2449
	250-300	7.79221	6.66667	10.9756	16.6667	15.7895	10.8843
	300-350	15.5844	12	12.1951	4.62963	6.01504	3.40136
	350-400	6.49351	12	13.4146	3.7037	2.25564	4.08163
	400-450	6.49351	12	7.31707	0.925926	3.00752	2.04082
	450-500	9.09091	8	7.31707	0	1.50376	2.72109
	500-550	9.09091	13.3333	6.09756	0.925926	0	1.36054
	550-600	6.49351	6.66667	2.43902	0	0.75188	0
	600-650	5.1948	2.66667	3.65854	0	0	0
	650-700	2.5974	4	2.43902	0	0	0
	700-750	7.79221	2.66667	4.87805	0	0	0
	750-800	3.8961	2.66667	1.21951	0	0	0
Fig 2M
	WT	AH2Tg
	0.829322	1.63095
	1.2771	1.45914
	0.893583	1.66641
Fig 2P
		WT			AH2Tg
	0-100	0	0	2.85714	5.97015	8.1761	2.54237
	100-200	12.0482	12.6214	18.5714	34.3284	32.0755	36.4407
	200-300	16.8675	30.0971	17.1429	23.1343	27.673	33.8983
	300-400	16.8675	23.301	20	13.4328	14.4654	15.2542
	400-500	15.6626	15.534	5.71429	11.194	10.0629	6.77966
	500-600	14.4578	10.6796	5.71429	3.73134	5.03145	2.54237
	600-700	9.63855	3.88349	5.71429	3.73134	1.25786	1.69491
	700-800	7.22892	0.970874	2.85714	1.49254	1.25786	0.847458
	800-900	2.40964	1.94175	1.42857	1.49254	0	0
	900-1000	0	0.970874	4.28571	0.746269	0	0
	1000-1100	0	0	10	0.746269	0	0
	1100-1200	2.40964	0	2.85714	0	0	0
	1200-1300	2.40964	0	2.85714	0	0	0
	1300-1400	0	0	0	0	0	0
	1400-1500	0	0	0	0	0	0

## Sheet: Fig3
Fig 3A
	Time (h)	WT							H2KO
	0	35	32.4	35.5	36.3	34.3	35.7	36.1	36.3	32.5	34.5	35.3	34.8
	1	34.2	32.1	36.1	37.2	31.5	32.8	37.4	36.1	30.2	31.1	33.5	31.8
	2	35	31.3	35.2	36.3	31.5	32.9	36.8	34.8	29.6	30.5	33.1	31.6
	3	36	30.5	34.6	35.3	32.7	32.5	36	31.5	29.7	29.6	33.5	30.5
	4	36.9	31.1	34.5	34.7	32.2	33.8	35.4	31.8	30.1	30	33.2	31.3
	5	34.6	31.1	33.2	34.6	31.3	33.5	33.7	32.2	30.6	30.3	33.3	31.6
	6	34	30.7	34.2	35.3	31.9	34.5	34	31.6	30.9	31	33.4	31.9
	7	33.9	31.2	33.9	35.9	32.4	33.4	34.7	31.3	30.6	29.7	33.8	31.6
	8	33.8	30.5	34.1	35.7	31.3	34.6	34.1	31.6	30.6	30.1	33.7	31.6
	9	34.9	31.4	35.6	36.6	32.7	34.4	35.2	31.3	31.3	30.3	33.8	31.1
	10	34.1	32.6	36.4	35.8	32	33.4	36.2	31.8	31.6	30.7	34.3	32
	11	35.1	32.4	36.1	36.2	31.8	33.5	34.4	31.5	30.3	30.6	34.3	30.4
	12	33.5	32.5	35.1	34.7	30.8	33.8	35	31.6	30.7	30.7	33.9	31.4
Fig 3B
		WT					H2KO
	iBAT	93.4	87.1	65.4	64.7	75.6	71.2	80.4	82.9	73.3	84.9
	iWAT	117.3	141.2	154.3	104.9	113.5	134.6	164.5	143.5	160.2	152.5
	eWAT	122.5	140.9	94.6	61.6	83.6	118.5	134.1	135.8	137.2	161
	rWAT	22.9	27.3	21.8	15.6	19.8	25.2	35	29.7	31.6	38.3
Fig 3D
		WT			H2KO
	0-100	6.25	6.57895	0	2.04082	0	0
	100-200	17.5	21.0526	15.1515	4.08163	7.27273	0
	200-300	27.5	31.5789	21.2121	6.12245	20	7.14286
	300-400	27.5	18.4211	21.2121	8.16327	7.27273	14.2857
	400-500	10	10.5263	21.2121	12.2449	23.6364	26.7857
	500-600	10	10.5263	12.1212	20.4082	7.27273	16.0714
	600-700	0	1.31579	6.06061	18.3673	14.5455	16.0714
	700-800	1.25	0	1.51515	4.08163	9.09091	10.7143
	800-900	0	0	0	4.08163	7.27273	1.78571
	900-1000	0	0	1.51515	2.04082	0	5.35714
	1000-1100	0	0	0	0	0	0
	1100-1200	0	0	0	8.16327	1.81818	0
	1200-1300	0	0	0	2.04082	0	0
	1300-1400	0	0	0	0	1.81818	1.78571
	1400-1500	0	0	0	2.04082	0	0
		WT			H2KO
	0-100	1.16279	0	0	0	0	0
	100-200	26.7442	6.66667	10.6667	4.25532	8.69565	0
	200-300	25.5814	20	6.66667	8.51064	4.34783	4.54545
	300-400	10.4651	21.3333	13.3333	17.0213	4.34783	20.4546
	400-500	11.6279	9.33333	17.3333	10.6383	8.69565	13.6364
	500-600	10.4651	17.3333	21.3333	6.38298	17.3913	6.81818
	600-700	5.81395	6.66667	12	2.12766	4.34783	0
	700-800	3.48837	1.33333	6.66667	6.38298	13.0435	4.54545
	800-900	0	8	4	6.38298	4.34783	9.09091
	900-1000	2.32558	2.66667	4	4.25532	13.0435	9.09091
	1000-1100	1.16279	0	2.66667	8.51064	6.52174	9.09091
	1100-1200	0	0	1.33333	4.25532	4.34783	4.54545
	1200-1300	1.16279	1.33333	0	2.12766	0	0
	1300-1400	0	1.33333	0	2.12766	0	2.27273
	1400-1500	0	2.66667	0	4.25532	0	0
Fig 3E
		WT						H2KO
	Ucp1	0.98441	0.977611	1.32623	0.74089	0.970858	0.999386	0.3529	0.472155	0.585334	0.677049	0.6865	0.157927
	Pparγ	0.919515	1.3101	1.0845	0.883735	1.25213	0.550016	0.431093	0.455918	0.774769	0.583222	0.893891	0.790433
	Pgc1α	0.847082	1.79617	1.052	1.03883	0.382538	0.883379	0.511857	0.923064	0.704982	0.236234	1.07728	0.809204
	Prdm16	0.721403	0.946152	1.13023	1.11557	1.34208	0.744554	0.418403	0.49355	0.943261	0.580507	1.08036	0.897626
	Cidea	0.823387	0.986108	1.42704	0.940126	1.19778	0.625558	0.495242	0.618716	0.80387	0.627129	0.797964	0.782035
	Dio2	0.826015	0.849879	0.894917	1.32518	1.49428	0.609739	0.394394	0.848102	1.03417	0.614858	1.0809	0.860307
	Cpt1b	0.825153	0.950489	1.20423	1.00012	1.29863	0.721379	0.417623	0.674773	0.935768	0.649433	0.984371	0.924933
	Eva1	0.973399	1.21069	1.34714	0.79794	1.21661	0.454226	0.41635	0.34772	0.797325	0.527996	0.787534	0.957082
	Acox1	0.890111	0.82388	0.99159	1.06774	1.51415	0.712523	0.458671	0.619827	0.933598	0.682228	0.936361	0.851477
	Cox1	0.55711	1.06543	1.15898	0.877377	1.8622	0.478909	0.342252	0.545047	0.613491	0.666345	0.639714	0.650786
Fig 3F
		WT					H2KO
	Ucp1	0.931631	0.783405	1.12337	0.788854	1.997	0.014863	0.329381	0.77262	0.157982	0.147402
	Pparα	1.00065	1.03531	1.08195	0.717303	1.68608	0.401819	0.685344	0.722935	0.479696	0.595122
	Pparγ	0.842798	0.995449	1.08901	1.20545	0.867296	1.26696	1.2904	1.19986	0.61144	0.341173
	Pgc1α	0.975439	0.870769	1.29619	0.811734	1.52389	0.511389	0.766774	1.03531	0.690494	0.601026
	Prdm16	0.811775	1.0497	1.54331	0.782592	1.13021	0.535876	0.722046	0.865674	0.714836	0.610356
	Cidea	1.01054	0.990804	1.19519	0.793341	1.67387	0.188411	0.425744	0.846544	0.385326	0.174884
	Dio2	1.01907	0.809572	1.19039	0.817225	1.83862	0.453787	1.25316	1.349	0.511455	0.404623
	Cox1	0.831097	0.976853	1.51048	1.00392	1.06427	0.621884	1.20797	1.0826	0.705245	0.870639
	Cpt1b	0.904179	1.05395	1.04529	0.89058	1.72897	0.056006	0.418616	0.971527	0.1693	0.179251
	Eva1	0.808386	0.712432	1.91481	0.999614	1.19131	1.68318	0.967526	0.931739	2.27956	0.477079
Fig 3G
		WT	H2KO
	H4K20me3	0.718124	0.389046
		0.765166	0.473044
		1.30078	0.411932
		1.0795
		1.13643
		WT	H2KO
	UCP1	1.38935	0.262984
		1.0172	0.422593
		1.25703	0.237347
		0.7782
		0.55822
Fig 3H
		WT	H2KO
	H4K20me3	0.673482	0.246594
		1.18337	0.454352
		1.03777	0.34871
		1.10538	0.631805
		WT	H2KO
	UCP1	1.0313	0.495629
		0.881056	0.270624
		1.25449	0.373623
		0.833157	0.224508
Fig 3J
	Time (min)	WT									H2KO
	0	20.13	13.89	16.85	9.36	7.99	12.66	9.9	9.91	7.47	13.55	13.43	5.69	5.44	7.55	7.16	7.91	6.95
	6	24.2	11.69	14.85	9.99	11.76	11.8	10.86	11.66	8.03	11.83	10.81	6.62	6.11	8.69	7.72	11.36	7.44
	12	22.03	15.7	18.25	12.04	12.73	14.34	9.79	12.15	8.61	12.39	10.42	7.31	7.29	11.92	8.68	9.67	8.93
	18	9.84	8.67	9.26	7.89	8.67	8.81	7.14	6.4	6.23	9.93	5.95	5.89	4.57	5.43	6.57	5.33	6.51
	24	10.79	6.75	8.84	6.99	8.83	6.97	6.28	7.77	6.34	8.05	5.83	5.58	4.61	6.52	6.2	5.96	6.26
	30	10.52	6.93	8.89	6.63	8.18	7.35	6.21	6.98	6.72	8.14	4.86	5.3	4.89	6.78	6.07	7.39	6.01
	36	27.68	24.62	18.22	19.2	14.44	18.63	13.8	16.7	38.5	17.47	15.33	14.63	18.22	14.07	16.61	14.96	22.46
	42	19.84	28.63	18.27	16.21	13.37	22.42	12.98	15.96	26.63	13.52	14.14	11.91	16.88	15.7	13.82	11.89	17.84
	48	19.6	23.39	18.77	14.16	13.25	18.08	20.23	15.47	21.53	12.63	12.72	10.99	17.87	15.03	12.71	11.08	16.64
	54	4.4	4.36	4.69	3.94	3.85	3.58	4.23	4.89	4.67	2.72	2.66	3.58	3.38	4.47	3.99	4.15	3.44
	60	5.49	4.96	5.7	4.41	4.6	3.99	4.53	5.16	4.85	3.5	3.33	3.96	3.71	4.73	4.1	4.21	3.62
	66	5.47	4.88	5.73	4.36	4.56	4.03	4.64	5.31	4.66	3.67	3.39	4.07	3.75	4.86	4.1	4.23	3.69
		WT	H2KO
	Basal Respiration	16.91	9.09
		10.97	7.29
		12.88	3.44
		7.8	3.68
		8.39	7.23
		10.48	4.61
		5.32	5.47
		7.03	5.35
		3.89
		WT	H2KO
	Maximal Respiration	19.96	14.78
		17.64	11.42
		20.18	10.19
		14.18	8.9
		12.19	12.97
		9.82	10.87
		15.24	10.19
		11.22	9.06
		24.64

## Sheet: Fig4
Fig 4A
		WT							AH2Tg
	0	34.3	35.8	32.2	33.8	33.6	33.5	35.1	35.6	34.6	34.8	35.2	34.8	35
	1	34.3	37.1	31	32.4	29.2	31.7	35.8	36.8	33.2	36.6	35.6	34.3	34.4
	2	34.8	35.9	30.7	31	30	30.3	33.8	36.3	31.9	35.9	34.9	33.4	33.6
	3	33.7	35.8	29.7	30.8	27.9	29.7	33.4	35.4	33.4	35.6	34	31.1	34.6
	4	34.8	34.8	29.4	31.1	27.9	29.8	33.6	35.4	35.3	35.9	34.3	32.3	34
	5	34.7	36.2	29.9	31	28.9	29.8	33.5	35.1	35.1	35.9	33.8	32.8	33.1
	6	34.4	34.2	30.3	30.9	28.1	30.9	33.8	35.2	36.6	35.9	33.6	33.5	33.8
	8	35.6	36.4	31	31.2	30.5	30.9	34.2	36.2	35.8	37.7	34.7	34.2	34.6
	9	35.3	36.5	31	31	29.6	31.3	33.6	36.3	36.5	38	35	32.6	34.2
	10	34.4	35.7	30.5	30.8	30.5	30.4	33.7	35.7	35.8	37.6	33.7	34	33.9
	11	33.9	35.7	29.9	31	30	30.3	33.4	35.5	35.1	37.2	33.3	32.2	33.8
	12	32.8	36.2	29.9	30.4	28.7	31	34.7	36.1	35.3	36.7	33.4	33.5	33.8
Fig 4B
		WT							AH2Tg
	iBAT	110.7	125.5	128.1	118.6	142.4	142.7	144.1	141.8	116.7	118.8	112.1	126.6	143.9	146.7
	iWAT	182	191.6	228.4	158.5	171.9	237.1	188.9	174	151.8	142.5	141.1	188.3	176.4	155.8
	eWAT	238.3	430.5	498.9	214	254.7	391.6	330.2	220.1	192	166.2	140.8	222.7	283.1	335.9
	rWAT	62.8	141.9	174.5	65.4	90.3	132.9	114.3	58.4	69.5	42	50.5	82	90.2	93.2
Fig 4D
		WT			AH2Tg
	0-50	0	0	0	0	0	0
	50-100	0.735294	0	0	3.05343	5.10949	7.92079
	100-150	6.61765	2.91262	0	12.2137	13.8686	21.7822
	150-200	20.5882	6.79612	0	20.6107	28.4672	17.8218
	200-250	25	21.3592	0	29.771	26.2774	21.7822
	250-300	22.7941	28.1553	5.08475	16.7939	10.9489	13.8614
	300-350	12.5	20.3883	15.2542	8.39695	7.29927	4.9505
	350-400	4.41176	8.73786	20.339	3.05343	4.37956	5.94059
	400-450	2.94118	5.82524	6.77966	2.29008	2.18978	2.9703
	450-500	2.94118	1.94175	15.2542	1.52672	0.729927	0
	500-550	0	2.91262	6.77966	0.763359	0	0.990099
	550-600	0	0.970874	10.1695	0.763359	0	0.990099
	600-650	0.735294	0	6.77966	0.763359	0	0.990099
	650-700	0	0	5.08475	0	0	0
	700-750	0.735294	0	1.69491	0	0	0
	750-800	0	0	3.38983	0	0	0
		WT				AH2Tg
	0-100	0	0	1.5625	0	0	0	0	0
	100-200	4.54545	15.0538	14.0625	10.3093	18.4615	24.7423	14.8148	56.6667
	200-300	10.6061	31.1828	12.5	8.24742	33.0769	18.5567	25.9259	17.7778
	300-400	13.6364	19.3548	9.375	11.3402	26.1538	24.7423	17.284	5.55556
	400-500	4.54545	8.60215	10.9375	7.2165	10.7692	13.4021	12.3457	5.55556
	500-600	9.09091	8.60215	9.375	3.09278	5.38462	9.27835	12.3457	2.22222
	600-700	9.09091	5.37634	6.25	3.09278	2.30769	1.03093	3.7037	2.22222
	700-800	15.1515	2.15054	7.8125	6.18557	0.769231	4.12371	2.46914	2.22222
	800-900	9.09091	3.22581	4.6875	7.2165	1.53846	1.03093	0	1.11111
	900-1000	7.57576	2.15054	7.8125	5.15464	0.769231	0	4.93827	2.22222
	1000-1100	6.06061	2.15054	3.125	4.12371	0	2.06186	1.23457	1.11111
	1100-1200	3.0303	1.07527	1.5625	2.06186	0	0	0	1.11111
	1200-1300	3.0303	0	1.5625	1.03093	0	1.03093	0	0
	1300-1400	3.0303	1.07527	1.5625	3.09278	0	0	0	0
	1400-1500	0	0	3.125	1.03093	0.769231	0	2.46914	0
Fig 4E
		WT							AH2Tg
	Ucp1	0.720151	0.917876	0.72516	1.50147	0.676598	1.01845	1.4403	1.11448	1.46041	1.40092	1.9812	1.22805	1.15378	1.29807
	Pparα	1.06185	1.31639	0.892907	1.1302	0.892907	0.970354	0.735391	1.72498	1.9273	1.66622	0.990743	1.2893	1.31639	0.793654
	Pparγ	1.17909	1.04802	0.938006	1.09253	1.05531	0.9511	0.735945	1.42175	1.50282	1.43164	1.18729	1.29924	1.63316	0.99149
	Pgc1α	0.71943	1.59652	0.962546	1.15263	0.787268	0.749981	1.03163	2.03486	2.95863	4.01368	1.58549	1.18503	0.837945	0.630657
	Prdm16	0.773186	1.31849	0.741689	0.900556	1.09345	1.0562	1.11643	1.13988	1.20488	0.985472	1.14781	0.938798	0.846092	1.17193
	Dio2	0.795574	0.965982	0.817941	1.42412	0.965982	0.965982	1.06442	1.25707	1.54764	1.04252	1.01401	1.06442	1.3661	1.12511
	Cpt1b	0.995598	0.968374	0.689506	1.32284	0.961685	1.12011	0.941893	1.13574	1.35063	1.33204	1.08195	1.02359	1.03788	1.23425
	Cox1	0.938301	1.35484	1.21262	1.00565	0.711099	0.513388	1.26411	1.86364	1.8766	2.45909	1.12359	2.05355	0.958016	1.23809
	Otop1	1.15758	1.22358	0.914534	0.883382	0.697908	1.06519	1.05783	1.65991	1.46521	1.39582	1.15758	1.22358	1.61452	1.29335
	Eva1	1.16442	0.846518	1.03499	0.687587	1.14839	0.752422	1.36567	1.10161	1.97194	2.05568	0.999732	1.37517	1.60171	1.71667
	Elovl3	0.995809	0.948645	1.12814	0.995809	1.12034	0.713973	1.09729	1.50936	1.36031	1.21752	0.718939	1.17604	1.42795	1.4783
Fig 4F
		WT								AH2Tg
	Ucp1	1.13212	2.2486	0.696903	0.055132	0.466203	0.40305	1.99866	0.999328	4.02512	3.07168	1.55728	1.42309	1.944	2.42676	2.26424	1.91724
	Pparα	1.30865	0.918966	0.828218	0.520541	0.912618	0.672722	1.77533	1.06296	1.82524	1.8896	1.78767	1.26408	1.54551	0.984923	1.60001	1.80011
	Pparγ	0.984345	0.636061	0.499043	1.06233	1.1625	1.25461	1.1465	1.25461	0.640485	0.686454	0.538581	1.05499	0.649425	1.28988	1.00503	1.22879
	Pgc1α	1.31365	0.754493	0.975072	0.92889	0.749282	0.600227	1.47793	1.20045	1.21721	1.95014	1.63987	1.01648	1.20045	1.35058	0.775705	1.81955
	Prdm16	0.864607	1.0211	0.727045	0.986312	1.19758	0.993173	1.28353	0.926663	1.25711	1.23981	0.646229	1.03535	0.986312	1.00704	1.0498	0.795601
	Cidea	1.158	1.96106	1.02217	0.141771	0.567083	0.607784	1.12633	1.41581	3.63418	2.79264	1.34876	1.03644	1.53861	2.79264	2.56975	3.29809
	Dio2	0.900337	1.01293	0.783789	0.479146	1.62286	1.02707	1.546	0.62787	1.4626	1.57848	0.912905	1.13961	1.01998	0.668286	0.783789	0.778375
	Cpt1b	0.894506	1.97132	1.32791	0.120672	0.49283	0.628142	1.18031	1.38431	3.60291	2.84645	1.34645	0.945509	1.8266	1.9577	2.09822	3.36163
	Cox1	0.876816	0.603049	0.946285	1.18128	1.18949	0.858771	1.087	1.25731	0.959494	1.40478	0.882915	1.40478	1.31071	1.79048	0.920408	2.44587
	Otop1	1.26407	1.37371	0.991772	0.343428	0.711078	0.741275	1.86358	0.711078	2.52815	2.42516	1.31775	1.57798	2.20088	2.12591	2.52815	2.92428
	Elovl3	1.10391	2.04574	0.591571	4.705e-06	1.67321	0.536862	1.2947	0.753993	2.53612	2.43281	1.10391	1.70837	1.13495	3.16592	1.69657	3.8977
Fig 4G
	WT	AH2Tg
H4K20me3	0.408223	3.3247
	1.13062	2.40856
	1.46116	3.03105
	WT	AH2Tg
UCP1	0.886072	1.49635
	0.878939	1.4244
	1.23499	1.62686
Fig 4H
	WT	AH2Tg
H4K20me3	2.07963	44.6634
	0.013248	71.3635
	0.907124	52.6081
	WT	AH2Tg
UCP1	0.904085	2.10647
	0.975987	1.65147
	1.11993	2.33886
Fig 4J
Time (min)	WT								AH2Tg
0	20.24	18.54	22.29	12.48	13.67	13.77	15.29	14.09	20.34	21.71	21.16	21.13	20.88	15.94	13.61	15.25	15.62
6	17.57	16.52	17.16	15.29	14.38	16.95	16.83	15.89	17.52	16.38	15.53	17.69	19.48	14.55	11.29	14.26	16.51
12	22.15	17.2	18.65	16.63	15.74	17.33	17.59	17.89	17.72	15.47	17.33	15.99	16.12	15.84	12.96	15.21	14.84
18	10.31	12.99	11.98	10.8	8.25	9.48	8.85	8.37	14.4	14.07	12.53	10.28	13.32	12.08	10.77	11.61	10.42
24	8.47	9.59	9.61	8.6	8.6	11.21	9.53	9.07	11.92	10.05	10.34	7.46	11.93	10.66	9.87	10.89	10.18
30	10.35	10	10.68	11.22	9.15	11.21	10.88	11.43	12.37	11.14	12.24	9.51	10.03	10.5	9.59	10.66	10.34
36	21.09	21.51	27.91	23.26	30.73	34.59	31.08	31.21	25.49	23.86	28.56	36.23	31.58	37.77	29.5	32.79	31.86
42	17.35	19.7	27.78	17.25	23.85	29.05	24.98	25.04	21.37	28.27	34.07	33.8	29.9	27.28	27.97	27.64	27.64
48	22.73	28.33	30.07	17.88	20.66	27.36	21.89	23.26	27.19	33.83	33.53	30.36	32.3	18.88	24.55	24.52	24.75
54	4.78	4.06	4.33	6.63	6.61	7.36	7.15	7.01	4.74	5.1	4.69	5.24	5.55	7.94	7.18	7.89	7.71
60	6.67	5.73	5.88	7.02	7.15	7.88	7.65	7.31	7.28	6.69	6.46	6.48	6.55	8.82	7.8	8.35	8.26
66	6.97	6.06	6.32	7.08	7.33	7.96	7.89	7.63	7.75	6.85	6.71	6.65	6.82	9.16	8.01	8.39	8.5
	WT	AH2Tg
Basal Respiration	15.21	13.79
	13.36	12.76
	15.03	13.31
	8.18	13.03
	7.98	13.28
	8.66	7.51
	9.42	6.38
	8.95	7.02
		7.95
	WT	AH2Tg
Maximal Respiration	15.62	19.94
	19.12	23.56
	24.25	27.36
	12.84	28.23
	18.47	25.71
	22.98	20.04
	18.83	24
	19.49	20.43
		20.38

## Sheet: Fig6
Fig 6A
		WT					H2KO
	CV-ATP5A	0.858064	1.16491	0.809933	0.994156	1.17293	0.596171	0.554545	0.743493	0.417807	0.674602	0.827823	0.610602
	CIII-UQCRC2	0.816371	1.2903	0.814714	0.973203	1.10541	0.570598	0.569922	0.763348	0.41681	0.706601	0.664062	0.686184
	CII-SDHB	0.9023	1.45913	0.910578	0.917466	0.810525	0.681873	0.587956	0.652036	0.361664	0.533101	0.513471	0.753254
	CI-NDUFB8	0.660213	1.27785	0.773803	0.968432	1.3197	0.609976	0.386046	0.684779	0.296115	0.468149	0.540695	0.564268
Fig 6B
		WT			H2KO
	CV-ATP5A	0.924981	1.47875	0.596266	0.774039	0.236713	0.166697
	CIII-UQCRC2	0.889152	1.43173	0.679122	0.607828	0.294705	0.210542
	CII-SDHB	0.788745	1.45295	0.758303	0.482326	0.272072	0.203655
	CI-NDUFB8	0.744144	1.49321	0.762644	0.35338	0.241636	0.183944
Fig 6C
		WT			AH2Tg
	CV-ATP5A	0.906076	1.1602	0.933719	1.44803	1.5573	1.45535
	CIII-UQCRC2	1.18846	0.923079	0.888459	1.1781	1.08872	1.1927
	CIV-MTCO1	1.03626	0.978301	0.985442	1.3233	1.09734	1.2245
	CII-SDHB	1.04815	1.07713	0.874722	1.53205	1.3165	1.25943
	CI-NDUFB8	1.01741	1.03749	0.945097	1.32296	1.4622	1.54014
Fig 6D
		WT			AH2Tg
	CV-ATP5A	0.778586	0.680792	1.54062	1.427	1.43159	1.20227
	CIII-UQCRC2	0.763741	0.637703	1.59856	2.12044	2.56955	2.28132
	CIV-MTCO1	0.885934	0.63106	1.48301	2.01255	2.23148	2.30579
	CII-SDHB	0.812446	0.679026	1.50853	1.8812	1.95127	2.09053
	CI-NDUFB8	0.808995	0.579755	1.61125	2.53858	2.78878	2.48112

## Sheet: Fig7
Fig 7A	20d	3M
	0.924935	0.258273
	0.895494	0.92447
	1	0.383847
	1.30922	0.86029
	1.45505	0.520467
Fig 7B	20d	3mon
	1.29698	0.524394
	0.782683	0.483372
	0.920337	0.585905
Fig 7C	RT	1D cold	7D cold
	1.11094	6.35988	0.9234
	1.66714	4.18939	1.53213
	0.793978	4.05236	1.81518
	1.00133	2.93867	2.51904
Fig 7D	RT	COLD
	0.722359	4.73748
	1.27764	4.08958
	0.637342	6.46263
	1.36266	3.96348
Fig 7E
	WT	H2KO
PGC1α	0.939394	0.34375
	0.478006	0.376033
	1.23207	0.431319
	0.798469	0.74026
	0.621795	0.538043
	0.876471	0.637813
Fig 7F
	WT	H2KO
PGC1α	0.91392	0.560796
	1.1235	0.55183
	1.0823	0.500448
	1.12968	0.316397
	0.824349	0.774442
	0.926253	0.775798
Fig 7G
	WT	AH2Tg
PGC1α	1.25591	2.16936
	0.805171	2.26924
	0.938915	3.75466
Fig 7H
	WT	AH2Tg
PGC1α	0.667272	2.43587
	1.22266	1.48572
	1.11007	2.77502

## Sheet: Fig8
Fig 8B
	WT					H2KO
iBAT	1.02882	1.18181	1.00765	0.980096	0.801623	1.42503	1.18181	1.25788	1.32042	0.959926
iWAT	0.915475	0.994878	0.748769	0.88429	1.45659	1.47692	1.32188	1.14281	1.89552	1.56113
eWAT	0.763576	0.812727	0.973224	1.15736	1.29311	1.67115	0.946611	1.38592	1.23186	1.47513
Fig 8C
	WT							AH2Tg
iBAT	0.817427	0.906992	1.25628	1.12441	0.906992	0.731618	1.25628	0.999419	0.992516	0.539301	0.811781	0.784128	0.143504
iWAT	1.2581	1.33908	1.01483	0.586923	0.674197	1.35777	0.769099	0.52531	0.748068	0.753272	0.697972	0.595116	0.633423
eWAT	0.702403	0.835303	1.31073	0.763326	0.895255	1.31985	1.17314	0.532322	0.752817	0.835303	0.659924	0.901482	0.633041
Fig 8D
		WT	H2KO
	4E-BP1	1.49774	1.27706
		1.12871	1.666
		1.24845	2.40858
		0.362135	1.60362
		0.936537	1.12716
		0.414005
		1.41241
Fig 8E
		WT	H2KO
	4E-BP1	1.1776	1.63527
		1.57209	1.18856
		0.954974	2.17358
		0.817563	2.54893
		1.30151	2.36456
		0.623324
		0.552941
Fig 8F
		WT	AH2Tg
	4E-BP1	0.610517	0.415861
		0.930106	0.365113
		2.1647	0.493593
		1.16795	0.660399
		0.743028	0.684483
		0.7573	0.593971
		1.017	0.588104
		0.609409
Fig 8G
		WT	AH2Tg
	4E-BP1	0.928272	0.555848
		0.896767	0.865926
		0.824361	1.02508
		1.3963	1.05587
		0.990482	0.65006
		0.963813	0.790009
			0.613246
			0.500107
			0.321871
Fig 8H
	20d	3mon	3mon+cold
	1.1221	2.13541	1.68438
	0.845562	1.71888	1.37891
	1.03234	2.25761	0.96792

## Sheet: Fig9
Fig 9A
		WT			H2KO
	IgG	0.0022	0.001974	0.003122	0.002785	0.001187	0.001012
	Upstream	2.3357	2.48273	1.40632	0.526263	0.00152384	0.104526
		WT			H2KO
	IgG	0.006953	0.000619	0.001775	0.002863	0.002278	0.001714
	Start Site	0.76415	0.847878	0.267943	0.0537321	0.0666121	0.0366511
Fig 9B
		WT			H2KO
	IgG	0.012886	0.02008	0.012533	0.002558	0.021394	0.002375
	Upstream	5.82367	3.07786	5.58644	0.824692	0.40386	1.05112
		WT			H2KO
	IgG	0.015324	0.003382	0.002709	0.001383	0.000147	0.351067
	Start Site	1.10957	1.05843	1.98884	0.151774	0.123444	0.252076
Fig 9C
		WT			AH2Tg
	IgG	0.00251	0.058393	0.016071	0.001726	0.196408	0.049983
	Upstream	7.07107	3.43885	3.32616	7.84584	4.11796	6.16395
		WT			AH2Tg
	IgG	0.045581	0.29402	0.00875	0.006608	0.091628	0.014802
	Start Site	7.73782	5.66442	5.40336	9.01251	9.33033	13.1215
Fig 9D
		WT			AH2Tg
	IgG	0.004078	0.022436	0.087288	0.038525	0.036447	0.954907
	Upstream	1.31039	0.972655	0.628507	7.32043	14.8254	6.58873
		WT			AH2Tg
	IgG	0.008327	0.02388	0.042746	0.014397	0.035945	0.037078
	Start Site	2.34881	1.94531	1.53893	3.20857	4.89056	3.68567
Fig 9E
		Control				H2 KD						H2&4EBP1 KD
	Basal	0.934734	1.06527	1.14288	0.857117	1.57271	1.52548	1.73214	1.38952	2.12425	2.26882	0.609425	0.664211	0.951658	0.29704	0.251404	0.314036
	NE	1.42497	1.15202	1.00083	0.900121	1.75058	1.69021	1.64391	1.42933	1.49128	1.28489	0.493384	0.451293	0.266056	0.23625	0.221002	0.205908
Fig 9F
		Control					H2 KD						H2&4EBP1 KD
	Basal	0.844728	1.15527	0.98955	1.01045		0.385689	0.561629	0.895338	0.656579	0.782879		1.00442	0.943442	1.3495	1.01026	1.39111	1.33014
	NE	1.35768	1.95187	1.95083	1.52183	1.25078	0.989978	1.07056	0.733772	0.881004	1.06743	1.27348	1.543	1.73345	2.444	2.33763	2.396	2.14695

## Sheet: Fig10
Fig 10A
		WT							H2KO
	0	8.43	11.43	10.62	10.81	11.34	9.96	10.53	11.6	11.43	11.63	9.37	9.15	11.6	10.41
	1	14.41	18.55	19.83	18.75	18.47	18.18	18.57	21.05	20.43	21.59	18.11	15.38	21.92	20.55
	2	18.85	22.35	23.53	22.23	20.93	21.68	21.47	25.32	25.18	26.94	20.89	20.09	26.48	23.65
	3	22.68	26.32	26.71	25.52	24.27	25.57	24.13	27.12	29.25	30.75	23.18	24.07	30.15	25.73
	4	27.42	30.68	30.45	27.43	26.11	28.64	25.22	29.69	32.93	33.43	25.29	27.27	34.42	27.64
	5	30.61	34.62	32.96	28.43	27.43	30.92	27.87	32.29	36.34	36.84	27.28	30.04	38.15	28.82
	6	33.08	37.46	34.82	30.08	28.47	33.26	29.74	32.87	38.77	39.94	30.03	33.78	40.82	31.78
	7	35.06	38.32	36.92	32.2	32.48	35.07	31.15	35.38	41.6	42.51	32.16	37.1	43.89	33.83
	8	35.98	40.67	39.71	34.91	34.81	37.21	33.86	38.28	44.41	45.07	34.35	39.04	46.45	37.28
	9	37.82	43.73	42.21	38.19	37.05	40.27	36.68	40.48	46.23	46.36	37.23	41.47	48.54	41.58
	10	41.31	45.9	43.36	40.56	39.42	41.58	38.83	41.97	47.12	46.78	39.75	45.32	50.51	44.66
	11	44.13	46.3	44.23	43.75	41.42	43.48	41.5	44.26	48.62	48.82	42.16	49.44	52.09	47.03
	12	46.54	47.96	45.24	45.69	43.23	44.57	43.49	45.61	49.44	48.78	44.16	50.48	52.42	48.69
	13	48.45	48.71	47.18	46.53	44.3	46.05	44.65	47.03	50.82	50.4	45.56	51.68	53.27	50.12
	14	48.98	47.85	46.88	47.86	45.41	46.61	45.67	47.56	51.73	50.12	45.82	51.73	53.43	49.83
Fig 10B
		WT							H2KO
	iBAT	0.2758	0.3291	0.3339	0.2011	0.233	0.2633	0.2454	0.3683	0.4767	0.3946	0.2834	0.3604	0.3938	0.207
	iWAT	2.2899	2.1047	2.2591	2.3957	2.2692	2.2558	1.9063	2.2134	2.4543	2.6245	2.7806	3.3143	2.101	2.8535
	eWAT	1.2454	1.0167	1.051	0.8693	0.9073	1.649	1.2697	1.2269	0.8336	0.9665	0.9625	1.2436	0.9215	1.1192
	rWAT	0.462	0.4887	0.3855	0.4856	0.5109	0.5514	0.4111	0.539	0.5262	0.5543	0.5981	0.8197	0.5301	0.6053
Fig 10C
	Time (min)	WT							H2KO
	0	93	105	122	79	132	140	145	114	109	118	152	82	122
	15	329	321	314	251	293	362	204	348	375	294	312	279	262
	30	239	265	215	201	266	283	211	299	371	281	286	223	273
	60	164	154	172	162	208	204	187	200	279	194	213	186	242
	90	137	157	124	157	190	200	110	172	208	210	202	151	222
	120	133	141	111	136	116	180	111	182	165	158	173	129	217
Fig 10D
	Time (min)	WT							H2KO
	0	137	139	139	148	162	172	159	157	175	170	150	139	172	147
	15	129	139	120	138	137	150	139	165	160	159	133	147	149	152
	30	120	116	124	132	137	129	122	154	141	126	133	127	154	166
	60	127	113	114	134	130	125	117	138	133	129	135	128	152	151
	90	137	133	114	145	126	147	134	135	140	128	133	148	166	180
	120	160	121	126	159	133	146	137	137	152	154	141	153	173	152
Fig 10E
		WT							AH2Tg
	0	10.97	10.37	11.85	11.12	12.19	11.35	12.38	10.63	12.17	11.46	10.42	9.92	13.78	9.95
	1	17.28	15.35	17.88	16.23	18.26	17.64	18.38	16.74	17.75	17.21	15.42	14.55	20.21	15.81
	2	24	24.56	22.12	20.42	22.52	22.96	23.03	21.67	21.41	22.2	22.05	20.77	22.14	20.92
	3	27.54	24.43	24.21	22.73	24.89	26.07	26.43	24.49	23.65	25.15	24.92	22.94	22.87	23.08
	4	30.45	27.15	26.92	24.92	27.12	27.15	30.11	25.88	24.66	26.82	27.14	26.18	23.5	25.06
	5	32.32	28.76	27.45	26.79	28.39	29.54	32.77	26.73	24.94	27.86	28.75	27.26	24.22	26.81
	6	35.79	29.85	29.35	28.89	30.02	31.67	35.6	27.94	24.78	29.95	29.94	29.49	24.63	29.08
	7	38.91	29.93	30.28	29.5	30.48	33.64	38.02	28.28	25.85	30.58	30.85	30.63	27.85	30.01
	8	41.85	29.94	32.65	31.25	30.31	37.94	41.19	29.66	28.1	31.91	32.18	32.88	30.39	31.54
	9	44.96	32.54	35.11	33.54	32.68	39.65	44.37	30.59	30.09	35	34.37	34.63	32.84	33.01
	10	48.12	35.17	37.49	35.6	32.85	41.62	48.15	33.07	32.52	38.74	35.69	37.02	33.11	33.87
	11	49.84	37.28	40.31	37.73	34.89	45.45	51.5	34.42	32.25	41.84	37.89	39.95	35.02	34.82
	12	51.67	39.61	42.48	40.62	37.43	47.39	54.24	35.06	34.81	43.05	39.78	41.11	36.38	36.32
	13	52.49	41.14	44.15	42.53	40.27	50.13	55.76	36.75	37.83	45.25	41.57	43.09	37.4	38.01
	14	52.67	42.41	44.47	42.53	42.82	51.76	56.09	38.15	38.76	43.46	41.58	44.17	39.3	39.02
Fig 10F
		WT						AH2Tg
	iBAT	0.31987	0.239	0.307	0.2608	0.2153	0.2953	0.152	0.2117	0.1962	0.1599	0.226	0.1808
	iWAT	2.5002	2.3375	2.4424	2.4736	2.9833	2.6451	2.3278	2.2387	2.3472	1.9342	2.1536	2.1145
	eWAT	0.972	1.3289	1.7919	1.3541	2.138	2.0976	1.5325	1.8381	1.0202	2.6241	1.4634	1.267
	rWAT	0.7135	0.5641	0.5025	0.6853	0.5077	0.6698	0.5153	0.4735	0.4497	0.623	0.4237	0.2769
Fig 10G
	Time (min)	WT							AH2Tg
	0	116	106	143	159	103	124	100	73	130	87	67	101	65	87
	15	336	307	417	340	333	397	358	350	338	351	331	403	301	315
	30	365	363	355	315	388	419	364	386	372	346	322	372	291	322
	60	281	277	293	227	318	333	272	273	295	226	185	266	176	221
	90	202	186	238	209	277	251	204	185	255	284	138	204	155	169
	120	181	169	210	196	236	218	168	156	216	169	91	178	113	162
Fig 10H
	Time (min)	WT							AH2Tg
	0	173	172	172	218	266	129	134	202	194	206	171	146	169
	15	165	188	186	175	233	143	168	181	129	177	166	132	179
	30	145	152	172	177	203	149	161	183	97	167	136	82	123
	60	160	144	156	160	194	155	162	164	113	164	127	91	118
	90	183	175	204	193	221	150	207	200	139	216	157	115	156
	120	181	178	205	213	211	158	235	214	179	201	171	115	166

## Sheet: FigS1
Fig S1A		Ucp1
	P5	1.00741
	P10	1.97695
	P20	6.03222
	P30	4.97813
	P60	1.15945
	P120	0.174039
Fig S1B		Suvh2
	P5	1
	P10	1.0012
	P20	1.60682
	P30	1.6465
	P60	1.00701
	P120	0.940804
Fig S1C		Suvh1
	P5	1
	P10	0.782195
	P20	1.48089
	P30	1.14843
	P60	1.42234
	P120	0.874952
Fig S1D		Setd8
	P5	1
	P10	0.464633
	P20	0.4584
	P30	0.377585
	P60	0.327411
	P120	0.160772
Fig S1E		Phf8
	P5	0.999999
	P10	1.4173
	P20	2.03681
	P30	2.05825
	P60	2.87974
	P120	2.95178
Fig S1F		Suv420h1						Suv420h2
	iBAT	0.491258	0.968989	1.35149	0.891652	1.37989	0.91672	1524.96	1300.23	846.023	682.437	828.612	381.239
	iWAT	0.390814	0.588271	0.508582	1.21803	1.25228		482.556	331.888	383.891	506.547	322.812

[truncated: 16 more sheets: FigS2, FigS3, Fig S4, FigS5, FigS7, FigS12, FigS13, FigS14, FigS16, FigS17, FigS18, FigS19, FigS20, FigS21, FigS22, FigS23]
